# Supplementary material for: Facilitators and Barriers Perceived by German Teachers Considering Basic Life Support Education in School—A Qualitative Study
Source: Eur J Investig Health Psychol Educ. 2024 Jun 18;14(6):1769–85. doi: 10.3390/ejihpe14060117 (PMC11202837; doi:10.3390/ejihpe14060117)
Supplement: Supplementary file 1 [file ejihpe-14-00117-s001.zip]

Archive with 1 entries (1 files):
- ejihpe-2918703-supplementary.pdf
